# Supplementary material for: Night Work and Sustainable Working Life—A Prospective Trajectory Analysis of Swedish Twins
Source: Int J Environ Res Public Health. 2022 Aug 31;19(17):10857. doi: 10.3390/ijerph191710857 (PMC9518065; doi:10.3390/ijerph191710857)
Supplement: Supplementary file 1 [file ijerph-19-10857-s001.zip]

Archive with 1 entries (1 files):
- ijerph-1795271-supplementary.pdf
